# Supplementary material for: Selective Enrichment of Chlorogenic Acid and Related Phenolic Acids from Spent Coffee Grounds by Ultrasound-Assisted Extraction with Deep Eutectic Solvents
Source: Foods. 2026 May 14;15(10):1743. doi: 10.3390/foods15101743 (PMC13205755; doi:10.3390/foods15101743)
Supplement: Supplementary file 1 [file foods-15-01743-s001.zip]

Archive with 1 entries (1 files):
- foods-4259228-supplementary.pdf
